# Supplementary material for: Whole exome sequencing highlights rare variants in CTCF, DNMT1, DNMT3A, EZH2 and SUV39H1 as associated with FSHD
Source: Front Genet. 2023 Aug 22;14:1235589. doi: 10.3389/fgene.2023.1235589 (PMC10477786; doi:10.3389/fgene.2023.1235589)
Supplement: Supplementary file 3 [file Table1.XLSX]

## Sheet: Patients' cohort
Patient ID	SEX	Year of birth	Anagraphical age	D4Z4 size (RU)	4qA/4qB	ML prediction	Decision Node	DUX4-PAS_CpG 6 (≤78%)	DUX4-PAS_CpG 3 (≤0.34)	DR1_CpG 1 (≤0.53)	DR1_CpG 22 (≤0.99)
FSHD1	M	1983	39	4	4qA/4qA	FSHD	3	0.57	0.27	0.48	0.8
FSHD2	F	1963	59	5+12	4qA/4qA	FSHD	3	0.67	0.24	0.47	0.85
FSHD3	F	1964	58	5	4qA/4qA	FSHD	3	0.78	0.38	0.75	1
FSHD4	M	1964	58	8	4qA/4qB	FSHD	3	0.48	0.15	0.64	0.64
FSHD5	M	1942	80	5+16	4qA/4qA	FSHD	3	0.59	0.12	0.62	1
FSHD6	F	1974	48	6	4qA/4qB	FSHD	3	0.35	0.12	0.43	0.79
FSHD7	M	1958	64	4	4qA/4qB	FSHD	3	0.56	0.16	0.45	0.85
FSHD8	F	1996	26	6	4qA/4qB	FSHD	3	0.47	0.16	0.63	0.93
FSHD9	F	1961	61	7	4qA/4qA	FSHD	3	0.62	0.22	0.47	0.85
FSHD10	M	2003	19	5+10	4qA/4qA	FSHD	3	0.32	0.08	0.31	0.22
FSHD11	F	1947	75	13+20	4qA/4qA	FSHD	3	0.49	0.29	0.41	0.84
FSHD12	M	1987	35	6	4qA/4qA	FSHD	3	0.43	0.16	0.19	0.6
FSHD13	F	1976	46	8+20	4qA/4qA	FSHD	3	0.63	0.31	0.37	0.57
FSHD14	M			10	4qA/4qA	FSHD	3	0.68	0.48	0.47	0.86
FSHD15	M	1987	35	10	4qA/4qA	FSHD	3	0.51	0.1	0.24	0.58
FSHD16	F			>20	4qA/4qA	FSHD	3	0.45	0.15	0.35	0.66
FSHD17	M			8+6	4qA/4qA	FSHD	3	0.59	0.16	0.35	0.77
FSHD18	M	1966	56	7	4qA/4qB	FSHD	3	0.44	0.11	0.54	0.9
FSHD19	F	1968	54	6	4qA/4qB	FSHD	3	0.54	0.19	0.39	0.75
FSHD20	M	1986	36	5	4qA/4qB	FSHD	3	0.34	0.18	0.54	0.78
FSHD21	F	1999	23	5	4qA/4qA	CTRL	11	0.82	0.45	0.75	1
FSHD22	M	1967	55	5	4qA/4qB	CTRL	8	0.85	0.28	0.57	0.93
FSHD23	F	1974	48	10	4qA/4qB	FSHD	3	0.48	0.09	0.35	0.64
FSHD24	M	1983	39	>20	4qA/4qA	FSHD	7	0.84	0.26	0.46	0.85
FSHD25	M	1980	42	4	4qA/4qB	FSHD	3	0.75	0.32	0.7	1
FSHD26	M	1968	54	5	4qA/4qA	CTRL	10	0.88	0.36	0.65	0.97
FSHD27	M			4	4qA/4qB	CTRL	8	0.87	0.31	0.74	0.92
FSHD28	M	1982	40	4	4qA/4qB	CTRL	11	0.94	0.55	0.62	1
FSHD29	M	1965	57	6	4qA/4qB	FSHD	4	0.79	0.16	0.48	0.84
FSHD30	M	1957	65	6+12	4qA/4qA	FSHD	3	0.7	0.27	0.47	0.82
FSHD31	F	1963	59	5	4qA/4qB	FSHD	3	0.46	0.22	0.81	1
FSHD32	F	1999	23	5	4qA/4qB	FSHD	3	0.28	0.15	0.64	1
FSHD33	M	1980	42	4	4qA/4qB	FSHD	4	0.79	0.24	0.6	0.94
FSHD34	M	1940	82	8	4qA/4qB	FSHD	7	0.88	0.18	0.52	0.9
FSHD35	F	1950	72	6	4qA/4qB	FSHD	3	0.53	0.21	0.49	0.8
FSHD36	F	1964	58	3	4qA/4qB	FSHD	3	0.14	0.07	0.6	0.96
FSHD37	F	1952	70	4	4qA/4qB	FSHD	3	0.75	0.36	0.72	1
FSHD38	F			5	4qA/4qB	FSHD	3	0.53	0.14	0.6	0.92
FSHD39	M	1946	76	6+10	4qA/4qA	CTRL	8	0.88	0.24	0.72	1
FSHD40	F	1961	61	9	4qA/4qB	CTRL	11	0.85	0.64	0.74	1
FSHD41	F	1956	66	6+7	4qA/4qA	FSHD	3	0.57	0.14	0.21	0.49
FSHD42	F	1990	32	4	4qA/4qB	FSHD	3	0.67	0.27	0.52	1
FSHD43	M	1968	54	6	4qA/4qA	FSHD	3	0.72	0.48	0.68	0.92
FSHD44	M	1972	50	3	4qA/4qB	CTRL	8	0.88	0.27	0.7	1
FSHD45	F	1963	59	5	4qA/4qB	FSHD	3	0.73	0.29	0.55	0.91
FSHD46	M	2000	22	6	4qA/4qA	FSHD	7	0.82	0.28	0.53	0.92
FSHD47	M	1959	63	5+8	4qA/4qA	FSHD	7	0.84	0.27	0.46	0.81
FSHD48	F	1939	83	6	4qA/4qB	FSHD	4	0.79	0.21	0.53	1
FSHD49	M	1963	59	5	4qA/4qB	FSHD	3	0.31	0.15	0.18	0.72
FSHD50	M	1954	68	6	4qA/4qA	FSHD	3	0.74	0.43	0.74	1
FSHD51	F	1975	47	4	4qA/4qB	FSHD	3	0.61	0.16	0.51	1
FSHD52	F	1963	59	5	4qA/4qB	FSHD	3	0.67	0.27	0.39	0.76
FSHD53	F	1960	62	6	4qA/4qA	FSHD	7	0.81	0.25	0.46	0.9
FSHD54	F	1982	40	6	4qA/4qA	CTRL	8	0.89	0.24
FSHD55	M	1994	28	>20	4qA/4qB	FSHD	7	1	0.45	0.53	0.98
FSHD56	F	1994	28	6	4qA/4qA	CTRL	8	0.92	0.33	0.59	0.92
FSHD57	M	1944	78	4	4qA/4qB	FSHD	3	0.31	0.11	0.57	0.88
FSHD58	F	1978	44	4	4qA/4qB	FSHD	4	0.79	0.29	0.63	1
FSHD59	F			5+12	4qA/4qA	FSHD	7	0.83	0.31	0.41	0.77
FSHD60	M	1975	47	5	4qA/4qA	FSHD	3	0.76	0.39	0.55	0.92
FSHD61	M	1961	61	5	4qA/4qA	CTRL	11	0.82	0.42	0.67	1
FSHD62	F	1961	61	6	4qA/4qB	FSHD	3	0.34	0.09	0.46	0.86
FSHD63	M	2004	18	3	4qA/4qB	FSHD	3	0.46	0.14	0.64	0.97
FSHD64	M	1978	44	6	4qA/4qA	FSHD	4	0.79	0.27	0.63	1
FSHD65	M	1961	61	4	4qA/4qA	CTRL	10	0.83	0.45	0.69	0.96
FSHD66	M	2002	20	6	4qA/4qA	FSHD	3	0.74	0.36	0.63	0.99
FSHD67	F	1952	70	4	4qA/4qB	FSHD	3	0.55	0.18	0.54	0.87
FSHD68	F	1980	42	4	4qA/4qA	FSHD	3	0.75	0.39	0.6	0.87
FSHD69	M	2000	22	4	4qA/4qB	FSHD	3	0.53	0.17	0.69	0.98
FSHD70	F	1994	28	3	4qA/4qA	FSHD	3	0.59	0.23	0.6	0.95
FSHD71	M	1990	32	3	4qA/4qA	FSHD	3	0.61	0.29	0.63	0.96
FSHD72	M	1953	69	7	4qA/4qA	CTRL	11	0.87	0.46	0.73	1
FSHD73	M	1936	86	3	4qA/4qB	CTRL	8	0.96	0.23	0.82	1
FSHD74	M	1946	76	6	4qA/4qB	FSHD	3	0.39	0.14	0.42	1
FSHD75	M	1951	71	6	4qA/4qA	CTRL	8	0.8	0.33	0.7	0.96
FSHD76	M	1962	60	5	4qA/4qB	FSHD	3	0.51	0.14	0.63	0.97
FSHD77	M	1963	59	4	4qA/4qB	FSHD	3	0.62	0.23	0.46	0.86
FSHD78	F	1965	57	3	4qA/4qA	FSHD	3	0.76	0.21	0.68	0.97
FSHD79	M	1946	76	6	4qA/4qB	FSHD	3	0.58	0.24	0.56	0.87
FSHD80	M	1953	69	4	4qA/4qA	FSHD	3	0.67	0.32	0.63	1
FSHD81	M	1956	66	4	4qA/4qA	FSHD	3	0.68	0.36	0.87	1
FSHD82	M	1956	66	7	4qA/4qB	CTRL	8	0.87	0.24	0.75	1
FSHD83	F	1966	56	6	4qA/4qB	FSHD	3	0.58	0.14	0.66	0.94
FSHD84	F			6+14	4qA/4qA	FSHD	3	0.76	0.27	0.81	1
FSHD85	M	1950	72	>20	4qA/4qA	CTRL	11	0.96	0.52	0.66	1
FSHD86	M	1951	71	5	4qA/4qA	FSHD	7	0.84	0.21	0.44	0.9
FSHD87	M	1984	38	5	4qA/4qA	CTRL	8	0.85	0.33	0.72	1
FSHD88	F	1952	70	5	4qA/4qB	FSHD	3	0.46	0.17	0.51	0.92
FSHD89	F	1977	45	>20	4qA/4qB	CTRL	8	0.93	0.31	0.57	0.94
FSHD90	M	2000	22	11	4qA/4qB	CTRL	11	1	0.48	0.75	1
FSHD91	F	1996	26	6	4qA/4qB	FSHD	3	0.67	0.14	0.49	0.86
FSHD92	F	1953	69	>20	4qA/4qB	CTRL	11	1	0.54	0.77	1
FSHD93	M			6+20	4qA/4qA	CTRL	8	0.81	0.28	0.67	0.97
FSHD94	F	1986	36	6	4qA/4qB	CTRL	10	0.91	0.35	0.56	0.96
FSHD95	M	1951	71	6	4qA/4qB	FSHD	3	0.64	0.15	0.66	0.97
FSHD96	F	1943	79	12	4qA/4qB	CTRL	11	0.98	0.67	0.72	1
FSHD97	M			7	4qA/4qA	FSHD	4	0.79	0.17	0.62	0.9
FSHD98	M	1988	34	3	4qA/4qA	FSHD	3	0.66	0.21	0.65	1
FSHD99	M			5	4qA/4qA	CTRL	8	0.88	0.3	0.69	0.93
FSHD100	M	1992	30	5	4qA/4qB	FSHD	3	0.6	0.2	0.59	0.92
FSHD101	F	1951	71	5	4qA/4qA	FSHD	3	0.7	0.22	0.75	1
FSHD102	M	1977	45	5	4qA/4qA	CTRL	8	0.84	0.28	0.66	0.95
FSHD103	M	1962	60	4+20	4qA/4qA	CTRL	8	0.82	0.33	0.72	1
FSHD104	F	1998	24	4	4qA/4qA	CTRL	11	0.87	0.48	0.73	1
FSHD105	M	1969	53	4+16	4qA/4qA	FSHD	3	0.72	0.29	0.62	0.98
FSHD106	F	1948	74	4	4qA/4qB	FSHD	3	0.58	0.25	0.62	0.93
FSHD107	F			4	4qA/4qA	FSHD	3	0.68	0.21	0.44	0.87
FSHD108	M	1987	35	4	4qA/4qB	FSHD	3	0.46	0.12	0.61	0.99
FSHD109	F	1985	37	4	4qA/4qB	FSHD	3	0.36	0.13	0.27	0.5
FSHD110	F	1973	49	3	4qA/4qB	FSHD	3	0.45	0.17	0.63	1
FSHD111	M	1949	73	3	4qA/4qB	CTRL	10	0.97	0.38	0.77	0.92
FSHD112	M	1978	44	3+20	4qA/4qA	CTRL	8	0.84	0.3	0.62	1
FSHD113	M	1961	61	1	4qA/4qA	CTRL	8	0.81	0.33	0.6	0.94
FSHD114	F	2003	19	3	4qA/4qB	FSHD	3	0.42	0.05	0.59	0.95
FSHD115	M	1963	59	5	4qA/4qB	FSHD	3	0.64	0.24	0.61	0.9
FSHD116	F	1951	71	4	4qA/4qB	FSHD	3	0.77	0.3	0.79	0.93
FSHD117	F	1990	32	3	4qA/4qB	FSHD	3	0.44	0.22	0.44	0.79
FSHD118	F	1984	38	6	4qA/4qB	FSHD	3	0.69	0.17	0.63	0.97
FSHD119	F	1984	38	4	4qA/4qA	FSHD	3	0.67	0.26	0.44	0.82
FSHD120	F	1989	33	4	4qA/4qA	FSHD	3	0.73	0.21	0.43	0.77
FSHD121	F	1957	65	4	4qA/4qA	FSHD	3	0.76	0.31	0.54	1
FSHD122	M	1967	55	5	4qA/4qB	FSHD	3	0.62	0.13	0.74	0.96
FSHD123	F	1970	52	5	4qA/4qB	FSHD	3	0.36	0.11	0.48	0.88
FSHD124	M	1999	23	3	4qA/4qA	FSHD	3	0.64	0.23	0.58	0.9
FSHD125	M	2004	18	3	4qA/4qA	FSHD	3	0.52	0.15	0.44	0.65
FSHD126	F	1947	75	8	4qA/4qA	CTRL	10	0.89	0.48	0.67	0.96

## Sheet: Reference group
Patient ID	SEX	Year of birth	Anagraphical age
REF01	M	1944	78
REF02	M	1947	75
REF03	M	1951	71
REF04	M	1981	41
REF05	M	1958	64
REF06	M	1963	59
REF07	F	1974	48
REF08	F	1957	65
REF09	M	1953	69
REF10	M	1969	53
REF11	M	1977	45
REF12	M	1969	53
REF13	F	1975	47
REF14	M	1966	56
REF15	M	1976	46
REF16	F	1970	52
REF17	M	1956	66
REF18	M	1960	62
REF19	M	1961	61
REF20	F	1959	63
REF21	M	1990	32
REF22	M	1954	68
REF23	F	1957	65
REF24	F	1982	40
REF25	F	1975	47
REF26	F	1957	65
REF27	F	1955	67
REF28	M	1992	30
REF29	F	1976	46
REF30	M	1981	41
REF31	M	1977	45
REF32	M	1962	60
REF33	F	1990	32
REF34	F	1944	78
REF35	F	1973	49
REF36	F	2000	22
REF37	M	1939	83
REF38	M	1962	60
REF39	M	1947	75
REF40	F	1954	68
REF41	F	1969	53
REF42	M	1988	34
REF43	M	1934	88
REF44	M	1973	49
REF45	M	1963	59
REF46	F	1989	33
REF47	F	1976	46
REF48	F	1951	71
REF49	M	1977	45
REF50	F	1986	36
REF51	M	1976	46
REF52	M	1968	54
REF53	F	1979	43
REF54	M	1962	60
REF55	M	1983	39
REF56	M	1960	62
REF57	M	1956	66
REF58	M	1989	33
REF59	F	1952	70
REF60	M	1962	60
REF61	M	1965	57
REF62	F	1973	49
REF63	M	1965	57
REF64	M	1980	42
REF65	F	1980	42
REF66	F	1993	29
REF67	F	1966	56
REF68	F	1976	46
REF69	F	1941	81
REF70	F	1979	43
REF71	M	1985	37
REF72	F	1975	47
REF73	M	1969	53
REF74	M	1939	83
REF75	M	1968	54
REF76	F	1971	51
REF77	M	1993	29
REF78	M	1991	31
REF79	F	1979	43
REF80	M	1975	47
REF81	F	1973	49
REF82	M	1967	55
REF83	M	1962	60
REF84	F	1969	53
REF85	F	1974	48
REF86	M	1968	54
REF87	M	1976	46
REF88	F	1988	34
REF89	F	1968	54
REF90	M	1980	42
REF91	M	1949	73
REF92	F	1953	69
REF93	F	1954	68
REF94	F	1987	35
REF95	F	1972	50
REF96	F	1948	74
REF97	M	1954	68
REF98	M	1950	72
REF99	F	1968	54
REF100	F	1975	47
